# Supplementary material for: StaRTrEK:in silico estimation of RNA half-lives from genome-wide time-course experiments without transcriptional inhibition
Source: BMC Bioinformatics. 2022 May 20;23:190. doi: 10.1186/s12859-022-04730-x (PMC9123730; doi:10.1186/s12859-022-04730-x)
Supplement: Supplementary file 1 — Additional file 1. Results of the StaRTrEK algorithm using experimental and artificial (simulated) data. [file 12859_2022_4730_MOESM1_ESM.zip]

Archive with 19 entries (14 files):
- SupplementaryData/desktop.ini
- SupplementaryData/ExperimentalData/
- SupplementaryData/ExperimentalData/desktop.ini
- SupplementaryData/ExperimentalData/DNAdamage/
- SupplementaryData/ExperimentalData/DNAdamage/DataExp.mat
- SupplementaryData/ExperimentalData/DNAdamage/desktop.ini
- SupplementaryData/ExperimentalData/DNAdamage/hlDd.mat
- SupplementaryData/ExperimentalData/MalariaIDC/
- SupplementaryData/ExperimentalData/MalariaIDC/DataExp.mat
- SupplementaryData/ExperimentalData/MalariaIDC/DataHL.mat
- SupplementaryData/ExperimentalData/MalariaIDC/desktop.ini
- SupplementaryData/ExperimentalData/OxidativeStress/
- SupplementaryData/ExperimentalData/OxidativeStress/DataExp.mat
- SupplementaryData/ExperimentalData/OxidativeStress/desktop.ini
- SupplementaryData/ExperimentalData/OxidativeStress/hlOx.mat
- SupplementaryData/readme.txt
- SupplementaryData/SimulatedData/
- SupplementaryData/SimulatedData/datArt.mat
- SupplementaryData/SimulatedData/desktop.ini
