# Supplementary material for: StaRTrEK:in silico estimation of RNA half-lives from genome-wide time-course experiments without transcriptional inhibition
Source: BMC Bioinformatics. 2022 May 20;23:190. doi: 10.1186/s12859-022-04730-x (PMC9123730; doi:10.1186/s12859-022-04730-x)
Supplement: Supplementary file 1 — Additional file 1. Results of the StaRTrEK algorithm using experimental and artificial (simulated) data. [file 12859_2022_4730_MOESM1_ESM.zip › SupplementaryData/readme.txt]

This folder includes two subfolders:


- "SimulatedData", including “datArt.mat”, where the notation used is:
	
	- “t”, i.e. the vector of the considered time points (t = 0:1:150);
	- “data”, i.e. the simulated expression data, without noise and after Z-score normalization, generated for 1000 genes across 151 time points from which to extract m random genes (rows) and n random time points (columns) for specific simulations;
	- “dataN0pZZ”, i.e. the simulated expression data of 1000 genes across 151 time points with a standard deviation given by a fraction 0.ZZ of the current state value (e.g., ZZ = 01 corresponds to a fraction of 0.01, i.e. 1% of noise), from which to extract m random genes and n random time points for specific simulations;
	- “hlS”, the vector of the simulated half-lives for 1000 genes.
	


- "ExperimentalData”, including:

	- "DNAdamage", with the selected experimental data (i.e., gene expression and half-lives measurements) for DNA damage stress dataset; 
	- "OxidativeStress", with the selected experimental data (i.e., gene expression and half-lives measurements) for oxidative stress dataset;
	- "MalariaIDC",  with the selected experimental data (i.e., gene expression and half-lives measurements) for malaria intraerythrocytic developmental cycle dataset;
